# Supplementary material for: Preventive Photobiomodulation for Chemotherapy-Induced Oral Mucositis: A Systematic Review of Randomized Clinical Trials
Source: Biomedicines. 2025 Jan 22;13(2):268. doi: 10.3390/biomedicines13020268 (PMC11852607; doi:10.3390/biomedicines13020268)
Supplement: Supplementary file 1 [file biomedicines-13-00268-s001.zip]

Archive with 1 entries (1 files):
- biomedicines-3383789-supplementary.pdf
